# Supplementary material for: Identification of the chaA and fwA Spore Color Genes of Aspergillus nidulans
Source: J Fungi (Basel). 2024 Jan 26;10(2):104. doi: 10.3390/jof10020104 (PMC10890192; doi:10.3390/jof10020104)
Supplement: Supplementary file 1 [file jof-10-00104-s001.zip]

Archive with 1 entries (1 files):
- jof-2812620-supplementary.pdf
